# Supplementary material for: The Sphingosine Kinase 2 Inhibitor ABC294640 Restores the Sensitivity of BRAFV600E Mutant Colon Cancer Cells to Vemurafenib by Reducing AKT-Mediated Expression of Nucleophosmin and Translationally-Controlled Tumour Protein
Source: Int J Mol Sci. 2021 Oct 5;22(19):10767. doi: 10.3390/ijms221910767 (PMC8509245; doi:10.3390/ijms221910767)
Supplement: Supplementary file 1 [file ijms-22-10767-s001.zip]

Archive with 1 entries (1 files):
- ijms-1396190-supplementary.pdf
